# Supplementary material for: PyVaporation: A Python Package for Studying and Modelling Pervaporation Processes
Source: Membranes (Basel). 2022 Aug 15;12(8):784. doi: 10.3390/membranes12080784 (PMC9416308; doi:10.3390/membranes12080784)
Supplement: Supplementary file 1 [file membranes-12-00784-s001.zip]

Archive with 3 entries (3 files):
- code-examples.ipynb
- Experimental setup description.pdf
- pyvaporation-main_v_1_1_4.zip
